# Supplementary material for: Identification and Validation of Candidate Genes Involved in Fatty Acid Content in Oil Palm by Genome-Wide Association Analysis
Source: Front Plant Sci. 2019 Oct 15;10:1263. doi: 10.3389/fpls.2019.01263 (PMC6804545; doi:10.3389/fpls.2019.01263)
Supplement: Supplementary file 1 [file Table_1.xlsx]

## Sheet: Sheet1
Supplementary Table 1 The detailed information of candidate genes identified in the study
Chromosome	Start	End	Gene annotation
Chr1	52283486	52332004	translation initiation factor eIF-2B subunit delta-like
Chr1	52468870	52487919	DNA-binding protein HEXBP
Chr1	52487950	52497708	iron-sulfur cluster co-chaperone protein HscB, mitochondrial isoform X1
Chr1	52283486	52332004	translation initiation factor eIF-2B subunit delta-like
Chr1	52468870	52487919	DNA-binding protein HEXBP
Chr1	52487950	52497708	iron-sulfur cluster co-chaperone protein HscB, mitochondrial isoform X1
Chr1	52283486	52332004	translation initiation factor eIF-2B subunit delta-like
Chr1	52468870	52487919	DNA-binding protein HEXBP
Chr1	52487950	52497708	iron-sulfur cluster co-chaperone protein HscB, mitochondrial isoform X1
Chr1	52283486	52332004	translation initiation factor eIF-2B subunit delta-like
Chr1	52468870	52487919	DNA-binding protein HEXBP
Chr1	52487950	52497708	iron-sulfur cluster co-chaperone protein HscB, mitochondrial isoform X1
Chr1	52283486	52332004	translation initiation factor eIF-2B subunit delta-like
Chr1	52468870	52487919	DNA-binding protein HEXBP
Chr1	52487950	52497708	iron-sulfur cluster co-chaperone protein HscB, mitochondrial isoform X1
Chr1	52283486	52332004	translation initiation factor eIF-2B subunit delta-like
Chr1	52468870	52487919	DNA-binding protein HEXBP
Chr1	52487950	52497708	iron-sulfur cluster co-chaperone protein HscB, mitochondrial isoform X1
Chr3	10227136	10230128	GDSL esterase/lipase At5g45910
Chr3	10236747	10240845	GDSL esterase/lipase At5g45910-like
Chr3	10259413	10261369	GDSL esterase/lipase At5g45910-like
Chr3	10273247	10276324	GDSL esterase/lipase At5g45910
Chr3	10290897	10294413	GDSL esterase/lipase At1g28600 isoform X2
Chr3	10299035	10309072	protein CHUP1, chloroplastic-like
Chr3	10308993	10311056	embryonic protein DC-8
Chr3	10314642	10320930	protein trichome birefringence-like 39 isoform X1
Chr3	10346266	10348529	protein trichome birefringence-like 40
Chr3	10351946	10372300	protein trichome birefringence-like 38 isoform X1
Chr3	10385274	10387772	protein trichome birefringence-like 42 isoform X1
Chr3	10442448	10444459	protein trichome birefringence-like 31
Chr3	10445521	10453342	uncharacterized protein LOC105040677 isoform X4
Chr3	10475044	10479024	UBP1-associated protein 2C-like
Chr3	10485454	10490317	transcription factor bHLH30-like
Chr3	10513636	10530578	protein DJ-1 homolog B
Chr3	10554882	10559249	TPR repeat-containing thioredoxin TTL1-like
Chr3	10571973	10573463	glucan endo-1,3-beta-glucosidase 11-like isoform X2
Chr3	31373781	31382664	MOB kinase activator-like 1A
Chr3	31384033	31392575	uncharacterized protein At1g04910
Chr3	31433445	31439377	uncharacterized protein LOC105041839 isoform X2
Chr3	31457353	31466648	uncharacterized protein LOC105041840 isoform X1
Chr3	31473350	31474539	uncharacterized protein LOC105041841
Chr3	31511371	31513278	clathrin coat assembly protein AP180
Chr3	31551491	31561066	LRR receptor-like serine/threonine-protein kinase ERECTA laeis guineensi
Chr3	31561880	31584016	uncharacterized protein LOC105041843
Chr3	31585335	31597035	uncharacterized protein LOC105041844
Chr3	31675871	31678591	two-component response regulator ORR24-like
Chr3	31681836	31727722	uncharacterized protein LOC105041845 isoform X2
Chr3	35003103	35010734	transmembrane 9 superfamily member 2-like
Chr3	35052596	35097631	uncharacterized protein LOC105041915 isoform X2
Chr3	35379712	35383592	non-functional NADPH-dependent codeinone reductase 2
Chr3	35759319	35761121	protein Barley B recombinant-like
Chr3	35832239	35836335	homeobox-leucine zipper protein ROC8-like isoform X1
Chr3	35938506	35941742	14-3-3-like protein
Chr3	35973767	35978743	serine/threonine-protein kinase SAPK2 isoform X1
Chr3	35980009	35984730	40S ribosomal protein S6
Chr3	35987269	36006601	F-box protein At1g78280 isoform X3
Chr3	36007102	36016478	2-carboxy-1,4-naphthoquinone phytyltransferase, chloroplastic isoform X2
Chr3	36041412	36049179	ras-related protein Rab11D-like
Chr3	36050813	36052361	small heat shock protein, chloroplastic-like
Chr3	36055152	36075166	uncharacterized protein LOC105041942
Chr3	36080888	36088959	polyadenylate-binding protein 2 isoform X1
Chr3	36100046	36104826	phospho-2-dehydro-3-deoxyheptonate aldolase 2, chloroplastic-like laeis
Chr3	36115485	36118389	pentatricopeptide repeat-containing protein At3g24000, mitochondrial-like
Chr3	36134786	36135909	protein EXORDIUM-like 2
Chr3	36145857	36147645	7-deoxyloganetin glucosyltransferase-like
Chr5	20964248	20984978	sucrose nonfermenting 4-like protein isoform X1
Chr5	21043600	21057291	potassium transporter 7 isoform X1
Chr5	21061086	21064003	pentatricopeptide repeat-containing protein At5g12100, mitochondrial-like
Chr5	21141760	21152586	zinc finger CCCH domain-containing protein 6
Chr5	21204204	21205295	ethylene-responsive transcription factor ERF086-like
Chr5	21227353	21262612	bidirectional sugar transporter SWEET14-like
Chr5	21266060	21281351	BTB/POZ domain-containing protein At1g03010
Chr5	21300077	21312260	probable GTP-binding protein OBGC1, chloroplastic
Chr5	20964248	20984978	sucrose nonfermenting 4-like protein isoform X1
Chr5	21043600	21057291	potassium transporter 7 isoform X1
Chr5	21061086	21064003	pentatricopeptide repeat-containing protein At5g12100, mitochondrial-like
Chr5	21141760	21152586	zinc finger CCCH domain-containing protein 6
Chr5	21204204	21205295	ethylene-responsive transcription factor ERF086-like
Chr5	21227353	21262612	bidirectional sugar transporter SWEET14-like
Chr5	21266060	21281351	BTB/POZ domain-containing protein At1g03010
Chr5	21300077	21312260	probable GTP-binding protein OBGC1, chloroplastic
Chr5	41464320	41466857	cation/H(+) antiporter 15-like
Chr5	41498850	41503111	vacuolar protein sorting-associated protein 32 homolog 2 laeis guineensi
Chr5	41504601	41527442	ethanolamine-phosphate cytidylyltransferase
Chr5	41554848	41564020	probable serine/threonine-protein kinase PBL8
Chr5	41567916	41568695	uncharacterized protein LOC105046047
Chr5	41678282	41680998	protein LURP-one-related 5-like
Chr5	41689950	41696609	bifunctional bis(5'-adenosyl)-triphosphatase/adenylylsulfatase FHIT laei
Chr5	41696926	41704323	uncharacterized protein LOC105046043
Chr5	41717746	41719340	protein LURP-one-related 8-like
Chr5	41729296	41739927	2,3-bisphosphoglycerate-independent phosphoglycerate mutase laeis guinee
Chr5	41779058	41787344	cyclin-dependent kinase B1-1
Chr5	41794509	41807158	uncharacterized protein LOC105046038
Chr5	41833150	41834145	uncharacterized protein LOC105046037
Chr5	41840650	41842666	proline-rich receptor-like protein kinase PERK3
Chr5	41860298	41862647	high-affinity nitrate transporter 2.3-like
Chr6	24995671	25001727	chitin-inducible gibberellin-responsive protein 1-like
Chr6	25029953	25073997	uncharacterized protein LOC105046958
Chr6	25074540	25077427	uncharacterized protein LOC105046941
Chr6	25154622	25158284	BTB/POZ domain-containing protein At3g22104-like
Chr6	25211559	25216188	probable disease resistance protein At4g27220
Chr6	25219126	25219442	pentatricopeptide repeat-containing protein At1g55890, mitochondrial-like,
Chr6	25324303	25326470	probable disease resistance protein At4g27220
Chr6	25371876	25375923	F-box/LRR-repeat protein At3g48880
Chr7	1442522	1444106	gibberellin 3-beta-dioxygenase 1-like
Chr7	1447956	1463172	uncharacterized protein LOC105047871
Chr7	1474306	1480777	uncharacterized protein LOC105047874
Chr7	1519305	1523460	protein PGR
Chr7	1550581	1555140	auxin-responsive protein IAA1
Chr7	1575631	1576446	subtilisin-like protease SBT1.5
Chr7	1581361	1587514	palmitoyl-acyl carrier protein thioesterase, chloroplastic
Chr7	1633714	1635898	extracellular ribonuclease LE
Chr10	16944495	16949403	AT-hook motif nuclear-localized protein 28
Chr10	16963802	16965145	GATA transcription factor 15
Chr10	16993492	16997306	pentatricopeptide repeat-containing protein At4g02750-like
Chr10	17011225	17014180	putative pectinesterase/pectinesterase inhibitor 28
Chr10	17018306	17024261	probable polygalacturonase isoform X2
Chr10	17029142	17045964	pumilio homolog 24
Chr10	17075785	17078304	uncharacterized protein LOC105052770
Chr10	17079173	17086036	probable ethylene response sensor 1
Chr10	17109475	17114348	60S ribosomal protein L19-3
Chr10	17115384	17115815	RING-H2 finger protein ATL60-like
Chr10	17126432	17129382	protein FAM133 isoform X1
Chr10	17133775	17135615	uncharacterized protein LOC105052547
Chr10	17140634	17144617	F-box/LRR-repeat protein 3
Chr10	17193013	17194112	ethylene-responsive transcription factor ERF071-like
Chr10	17205440	17208104	subtilisin-like protease SBT1.5
Chr10	17220806	17225765	60S ribosomal protein L18-2
Chr10	17259989	17260569	uncharacterized protein LOC105052539
Chr10	17282564	17296129	glyoxysomal fatty acid beta-oxidation multifunctional protein MFP-a laei
Chr10	17298768	17302952	mediator of RNA polymerase II transcription subunit 28
Chr10	17305804	17319835	U1 small nuclear ribonucleoprotein A
Chr10	24327110	24332019	DNA-3-methyladenine glycosylase
Chr10	24332395	24342071	probable E3 ubiquitin-protein ligase RHC1A
Chr10	24361588	24368012	formate--tetrahydrofolate ligase
Chr10	24371780	24397895	peptidyl-prolyl cis-trans isomerase CYP59
Chr10	24477530	24527378	probable cyclic nucleotide-gated ion channel 20, chloroplastic laeis gui
Chr10	24540757	24553177	putative D-cysteine desulfhydrase 1, mitochondrial
Chr10	24554032	24559071	glutamate decarboxylase 4-like
Chr10	24560524	24563655	LOW QUALITY PROTEIN: pentatricopeptide repeat-containing protein At4g33170
Chr10	24694168	24696571	(R,S)-reticuline 7-O-methyltransferase-like
Chr11	8084733	8088309	receptor-like protein kinase 2
Chr11	8095292	8099099	uncharacterized protein LOC105053624
Chr11	8199307	8219423	probable pectate lyase 8 isoform X1
Chr11	8285474	8319205	sterol 3-beta-glucosyltransferase UGT80A2 isoform X1
Chr11	8329691	8333212	MDIS1-interacting receptor like kinase 2-like
Chr11	8347459	8348615	GATA transcription factor 1-like
Chr11	8365676	8374018	beta-glucuronosyltransferase GlcAT14A
Chr11	8084733	8088309	receptor-like protein kinase 2
Chr11	8095292	8099099	uncharacterized protein LOC105053624
Chr11	8199307	8219423	probable pectate lyase 8 isoform X1
Chr11	8285474	8319205	sterol 3-beta-glucosyltransferase UGT80A2 isoform X1
Chr11	8329691	8333212	MDIS1-interacting receptor like kinase 2-like
Chr11	8347459	8348615	GATA transcription factor 1-like
Chr11	8365676	8374018	beta-glucuronosyltransferase GlcAT14A
Chr12	28573214	28580026	cytokinin riboside 5'-monophosphate phosphoribohydrolase LOG3 isoform X1
Chr12	28623137	28624037	ethylene-responsive transcription factor CRF1
Chr12	28639477	28648618	dolichyl-diphosphooligosaccharide--protein glycosyltransferase subunit 1B
Chr12	28651115	28662647	protein-tyrosine sulfotransferase isoform X1
Chr12	28687225	28691372	LOW QUALITY PROTEIN: GATA transcription factor 8-like
Chr12	28719462	28724479	uncharacterized protein LOC105055660 isoform X2
Chr13	22288623	22294150	60S ribosomal protein L34
Chr13	22295575	22297503	beta-galactosidase 8-like
Chr13	22309225	22311659	glutathione S-transferase U10-like
Chr13	22315918	22316250	glutathione S-transferase U10-like
Chr13	22319068	22321442	glutathione S-transferase U10-like
Chr13	22329386	22330982	pentatricopeptide repeat-containing protein At1g74600, chloroplastic-like
Chr13	22342823	22355305	uncharacterized protein LOC105056591 isoform X2
Chr13	22365114	22374298	activating signal cointegrator 1
Chr13	22374880	22384223	uncharacterized protein LOC105056595
Chr13	22412040	22416997	aquaporin NIP2-1
Chr13	22459719	22468983	ATPase GET3
Chr13	22473932	22476311	subtilisin-like protease SBT1.2
Chr13	22473957	22529281	subtilisin-like protease SBT1.2
Chr13	22574424	22576959	pentatricopeptide repeat-containing protein At3g47530
Chr13	22653853	22658732	malate dehydrogenase, chloroplastic
Chr13	22288623	22294150	60S ribosomal protein L34
Chr13	22295575	22297503	beta-galactosidase 8-like
Chr13	22309225	22311659	glutathione S-transferase U10-like
Chr13	22315918	22316250	glutathione S-transferase U10-like
Chr13	22319068	22321442	glutathione S-transferase U10-like
Chr13	22329386	22330982	pentatricopeptide repeat-containing protein At1g74600, chloroplastic-like
Chr13	22342823	22355305	uncharacterized protein LOC105056591 isoform X2
Chr13	22365114	22374298	activating signal cointegrator 1
Chr13	22374880	22384223	uncharacterized protein LOC105056595
Chr13	22412040	22416997	aquaporin NIP2-1
Chr13	22459719	22468983	ATPase GET3
Chr13	22473932	22476311	subtilisin-like protease SBT1.2
Chr13	22473957	22529281	subtilisin-like protease SBT1.2
Chr13	22574424	22576959	pentatricopeptide repeat-containing protein At3g47530
Chr13	22653853	22658732	malate dehydrogenase, chloroplastic
Chr13	22288623	22294150	60S ribosomal protein L34
Chr13	22295575	22297503	beta-galactosidase 8-like
Chr13	22309225	22311659	glutathione S-transferase U10-like
Chr13	22315918	22316250	glutathione S-transferase U10-like
Chr13	22319068	22321442	glutathione S-transferase U10-like
Chr13	22329386	22330982	pentatricopeptide repeat-containing protein At1g74600, chloroplastic-like
Chr13	22342823	22355305	uncharacterized protein LOC105056591 isoform X2
Chr13	22365114	22374298	activating signal cointegrator 1
Chr13	22374880	22384223	uncharacterized protein LOC105056595
Chr13	22412040	22416997	aquaporin NIP2-1
Chr13	22459719	22468983	ATPase GET3
Chr13	22473932	22476311	subtilisin-like protease SBT1.2
Chr13	22473957	22529281	subtilisin-like protease SBT1.2
Chr13	22574424	22576959	pentatricopeptide repeat-containing protein At3g47530
Chr13	22653853	22658732	malate dehydrogenase, chloroplastic
Chr13	22288623	22294150	60S ribosomal protein L34
Chr13	22295575	22297503	beta-galactosidase 8-like
Chr13	22309225	22311659	glutathione S-transferase U10-like
Chr13	22315918	22316250	glutathione S-transferase U10-like
Chr13	22319068	22321442	glutathione S-transferase U10-like
Chr13	22329386	22330982	pentatricopeptide repeat-containing protein At1g74600, chloroplastic-like
Chr13	22342823	22355305	uncharacterized protein LOC105056591 isoform X2
Chr13	22365114	22374298	activating signal cointegrator 1
Chr13	22374880	22384223	uncharacterized protein LOC105056595
Chr13	22412040	22416997	aquaporin NIP2-1
Chr13	22459719	22468983	ATPase GET3
Chr13	22473932	22476311	subtilisin-like protease SBT1.2
Chr13	22473957	22529281	subtilisin-like protease SBT1.2
Chr13	22574424	22576959	pentatricopeptide repeat-containing protein At3g47530
Chr13	22653853	22658732	malate dehydrogenase, chloroplastic
